# Supplementary material for: Exogenous Application of ENOD40 and CEP1 Peptides Boosts Symbiotic Signaling Gene Expression and Productivity in Common Bean
Source: Plants (Basel). 2025 Sep 5;14(17):2786. doi: 10.3390/plants14172786 (PMC12431331; doi:10.3390/plants14172786)
Supplement: Supplementary file 1 [file plants-14-02786-s001.zip]

Archive with 1 entries (1 files):
- plants-3628097-supplementary.pdf
